# Supplementary material for: Genome-Wide Identification and Analysis of the JAZ Gene Family in Artemisia argyi
Source: Curr Issues Mol Biol. 2025 Feb 6;47(2):100. doi: 10.3390/cimb47020100 (PMC11854332; doi:10.3390/cimb47020100)
Supplement: Supplementary file 1 [file cimb-47-00100-s001.zip]

Archive with 1 entries (1 files):
- cimb-3444216-supplementary.xlsx
