# Supplementary material for: Genome-Wide Identification and Analysis of the JAZ Gene Family in Artemisia argyi
Source: Curr Issues Mol Biol. 2025 Feb 6;47(2):100. doi: 10.3390/cimb47020100 (PMC11854332; doi:10.3390/cimb47020100)
Supplement: Supplementary file 1 [file cimb-47-00100-s001.zip › cimb-3444216-supplementary.xlsx]

## Sheet: TableS1
Table S1 Protein sequences of JAZ genes in Artemisia argyi
Gene name	Transcript ID	Protein sequences
AarJAZ1	Aarg01G011340.1	MEEPPSSTTTATSSPSPLDKPLYLLTEDDISQLTREDCRKFLKQKGMRKPSWNKSQAIQQVIMLKALLEPVPESDDRKKRLYISSSSTTRVQKGTSVDMEISLSAEESVPDILADNDSAPPPPPPPGIGGGTEEAKGQMTIFYRGKVNVYDDIPADKARALLQLAASPLQFPHEDSFDGNRLQPPRVNMGTEFPVMPSPNMQTVRMTDNYRLHKEESNKLREESSADGSASRKASVQRYLEKRKDRYLQLCILRLVNFIYYLLFFLVSHVPVR
AarJAZ2	Aarg02G021200.1	MSMARNFFNDKGKLPMENSSFATTCNRLSSFLKAKGSLRNVAIHANLDDIGKQEMSSPTTIDLLSNMESPVQAKKTGEPVNPLPEYVSFDLFCKDGARKSFDTDESKAAQMTVIYDGQVLVFDDVSADKAKKMMLAASGASSSNNHVENRVQMASTSNSPCEAFETREQVELDLPIARRASLNKFLAKRKDRANERAPYQLHDPVMGDASLNYKFDLNV
AarJAZ3	Aarg03G000100.1	MSAAQRYFPGTGDCKAPVEKSKFAQTCNRLSMFLKEKRNLRDLSFEINAKIDPKGVKENSPVIAQQEATTIDLLSNIDHQGEKVSKEDKTVNPIPEYVILDSSCEIDDDATIVASSSKAKEVISKPPKTAQMTIFYGGKVVVLDDVPANRARDMMLVAQNGSSNKKAEKQVELASTSKETITHAELRAKDSDLPIARRASLHKFLAKRKDRANVRAPYYNPNQNQNQNQNLNVNNSPGASSSGTELSFDLNL
AarJAZ4	Aarg03G029130.1	MSSAKQFGTMKRSSVVQTCNQLSLFLREKNCLKDLINAKIDDTVNLPPTKMTVDLLSSMEDEGQKKVQTDKSMNVGDLTNEATSARSVAVSESKTSQMTIFYLGQVVVFDDISADRARDVFLAARSCGPSLVHEVDQPSHTHFLRNGLDLPIARRVSLHKFLAKRKERAIARAPYQLQNSSPKEHNFDLNL
AarJAZ5	Aarg03G029140.1	MSSAKQFGTMKRPSVAQTCNQLSMFLKEKSCLKDLINAKFDDTVNSKPTKMTVDLLSSMEDQGQKKVQSDKSMNVGDLTNEATSARSVAVSEFKTPQMTIFYNGQVVVFDNISADKARDVFLAARSYGPSLLHEVDQPSHAQFLRNGLDLPIARRVSLHKFLAKRKERAIARAPYQLPNSSPKEHNFDLNL
AarJAZ6	Aarg03G029150.1	MSSAKQFGPMKRSSVAQTCNQLSLFLKEKSRLKDLINAKFDDTVNSKPTKMTVDLLSSMEDQGQKKVQTDKSMNVGDLTNEATSARSVAVSESKTSQMTIFYNGQVVVFDSISADKARDVFLAARSYGPSLVHEVDQPSHAQFLRNGLDLPIARRVSLHKFLAKRKERAVARAPYQLHDSSPIEHKFDLNL
AarJAZ7	Aarg04G028560.1	MERDFMGLNSKEEAIETVLLKSSAIQWSLSNGHEGVNNHYSTENKDSRGPIQLTIFYKGMVNVYNDMSPEKAQAIMFLAGNGTMAQTQAQAQAHVTTPRTPADGLQMTPTSVGPSTGNSSATPTDTLKKMSSFRLMQSAVPQMRGASLARFLEKRRERVMASAPYSKGSMESSNKPESSSGPSKDDTK
AarJAZ8	Aarg04G028570.1	MERDFMGLNSKEEANDAGGHESLNNHHSTENQLTIFYRGMVNVYNDMNPEKAQALMLLAGNGSLAQAQTHMATPRTPIDGVQMNPTSPSTGSNSATATHAPNAMSSFRLRQLTVPQVHGASLARFLEKRRERVRAAAPYSKSSLDSSGKPESSNGPSKDDKK
AarJAZ9	Aarg09G031130.1	MLRSPSVEYDFFRLKEESSPKKLSDRRDIQGVISKINPELLKTAIATATASATANSGFLTSKSSLSPKQLQTLPVYNQDCGNVNMAKGGAPLTIFYNGNVSVFDVSSDQAEQIMKLVAQSGSTSGSKTACEPAVVVKAEIDQSPAPNKDLPLSRKKSLRRFLEKRKERQVAKSPYAYSQGDLSLH
AarJAZ10	Aarg10G013160.1	MEEPPSSTTTATSSPSPLDKPLYLLTEDDISQLTREDCRNFLKQKGMRRPSWNKSQAIQQVIMLKALLEPVPESDDRKKKLYISSSSTTRVQKGTSVDTEISLSAEESVPDILADNDSAPPPPPPGIGGGTEEAKGQMTIFYRGKVNVYDDIPADKARALLQLAASPLQFPHEDSFDGNRLQPPRVNMGTEFPAMPSPNMQTVRMTDNYRLHKEESNKLREENSADGSASRKASVQRYLEKRKDRFKSKRKVGAPACSSLDAYVNHQIGNQNLHDQSSRSATCSPPPVRPPNTPNRFS
AarJAZ11	Aarg10G062020.1	MSAETVDSVDTKSKFSQTCNLFTQFLNTTSFQHLPPAGGDRMNNIIFNNQDETAAAAQMTIFYGGQVIVVNDFPADKALEIMNMLSGTQTASSFVASDLPLARKASLARFLEKRKERITARAPYKQQEGTSLPSKQQDESKAWFGLEDESSGAQ
AarJAZ12	Aarg11G000310.1	MSAAQRYFPGTGDGKAPVEKSKFAQTCNRLSMFLKEKRNLRDLSFEINAKIDPKGVKENSPVIAQPEATTIDLLSNIDHQGEKVSKEDKTVNPIPEYVILDSSCEIDDDATIVASSSKAKEVISKPPKTAQMTIFYGGKVVVLDDVPADRARDMMLVAQNGSSNKKAEKQVDQLASTSKETITHAELRAKDSDLPIARRASLHKFLAKRKDRANVRAPYYNPNQNQNLNMNNSPGASSSGTELSFDLNL
AarJAZ13	Aarg11G032570.1	MSSAIQYGTMKRSSVAQTCNQLSMFLKEKSCLKGLINAKFDDTVTSKPTKMTVDLLSSLEDQGQKKVQTDKSMNVGDLTNEATSARSVAVSESKTSQMTIFYNGQVVVFDDISADRARDVFLAAQSYGPSLVHEVDQPSHAQFLRNGLDLPIARRVSLHKFLAKRKERAIARAPYQLPNSSPKEHNFDLNL
AarJAZ14	Aarg11G032580.1	MSSAKQFGTMKRPSVAQTCNQLSMFLKEKSCLKDLINAKFDDTVNSKPTKMTVDLLSSMEDQGQKKVQTDKPMNVGDLTNEATSARSVAVSESKTPQMTIFYNGQVVVFDNISADKARDMFLAARSYGPSLVHEVDQPSHAQFQRNGLDLPIARRVSLHKFLAKRKERSIARAPYQLQDSSPIEHKFDLNL
AarJAZ15	Aarg13G015630.1	MTATSSPPPPLSTTATSSSSSPLDKPLHLLTDDDIQQVTREQCRTYLTSKGMRRPSWNKSQAIQQVIMLKALLEPVPECGDVSRKLSNAHRKHQTLTTTVQKVTSADTEVSVSADDSVPGQRDDADQSDVARDDDFVSPRITGMTDEEKGQMTIFYSGKVNVYDEVPAEKAWTLLQLAASPLQFPQEAPFNGTGPPTCHLQAPCLRASTGSSAMILPTLQTAEGSASRKASVHRYLEKRKDRYFCETGSKRLISSPIDNRPAMVQVGTYWIVSFNWLTGNDDMTL
AarJAZ16	Aarg13G018300.1	MGSSEIVDSGRFSSGPVKTPVKSSFSQTCNLFSQYLKENNNFPDLSLGRRVLTPSSTPTMNLFPMIETPRATMQQPPAKQPMTIFYNGQVIVFNDLSPEKVEEIMKIAESGAAAQKKPVVKIEECSKNVIVANSDLPIARKASLARFLEKRKDRITARSPYQVQESPKQEDSKTWLGLGAQSHGV
AarJAZ17	Aarg17G008320.1	MERDFMGLNSKDSVVVVKEEAVEVSKESVFTKTSAAKWPLSGLGSDGYEGSKNRQAADIQKSIGVGRQGSSHYSMAAYPMQQSPYSMQLVNDAKQAVPISMNNPFFRAQFGGPPIKQQGLSVPSIGSFLAGTTEPWYSTKASCAPAQLTIFYGGMVNVYDDISPEKAQAIMFLAGNGASSSTPRVQPQTPVPRTPVGDVVYNAQPINVGSAMSSPMSVSSHPVGQPMGGPTNRDDGAKTVGGSSTPITKLDTPRVINSLEQVMQSAVPQARKASLARFLEKRKERSMASSPYGISKSSSDCIASPGPSNMNAVAAGEH
AarJAZ18	Aarg17G025320.1	MERDFMGLISKDTVKEEAKEIDGFEAFKNHQEGGIQQGAHWLQPHHDTKQAVPCMMNNPFFRPCFAGAPIKLAGFPVTSHSVLPSTGSFFAHPTEPWYKSSKFASAPAQLTIFYGGMVNVYDDISPEKAQAIMFMAGNGPFVAAGNSPQPRTQAPVPTPMIPISTQPYSAVSSPISVSSHPFGQPSRGPHNQNERVMSSLGQAMQSAVPQARKASLARFLEKRKERVMASFPYSLSKNNVDYASSSNSDAIAVASK

## Sheet: TableS2
Table S2 Motif logos and sequences of Motif 1–10 obtained using MEME online website
Motif ID	Motif logo	Motif sequences
Motif1		DLPIARKASLHRFLEKRKERA
Motif2		AQMTIFYNGQVVVFDDI
Motif3		SSAKQFGTMKRSSVAQTCNQLSMFLKEKSCLKDL
Motif4		INAKFDDTVNSKPTKMTVDLLSSMEDQGQKKVQTDKSMNVGDLTNEATSA
Motif5		DVFLAARSYGPSLVHEVDQPSHAQFLRNG
Motif6		DKPLYLLTEDDISQLTREDCRNFLKQKGMRRPSWNKSQAIQQVIMLKALL
Motif7		IARAPYQLQBSSPKEHNFDLN
Motif8		PAEKARAIMLLAGNG
Motif9		QFPHEDSFDGNRLQPPRVNMGTEFPVMPSPNMQTVRMTDNYRLHKEESNK
Motif10		MERDFMGLNSKD

## Sheet: TableS3
Table S3 Gene Ontology Enrichment of JAZ Gene Family
GOterm	subgroup	pvalue	count
defense response	Biological process	1.01506e-15	18
negative regulation of RNA biosynthetic process	Biological process	1.01506e-15	18
negative regulation of cellular metabolic process	Biological process	1.01506e-15	18
negative regulation of cellular biosynthetic process	Biological process	1.01506e-15	18
regulation of defense response	Biological process	1.01506e-15	18
negative regulation of cellular process	Biological process	1.01506e-15	18
obsolete negative regulation of nucleic acid-templated transcription	Biological process	1.01506e-15	18
response to fatty acid	Biological process	1.01506e-15	18
cellular response to jasmonic acid stimulus	Biological process	1.01506e-15	18
response to pH	Biological process	1.23573e-15	8
cellular response to hormone stimulus	Biological process	1.23573e-15	18
negative regulation of macromolecule metabolic process	Biological process	1.23573e-15	18
regulation of jasmonic acid mediated signaling pathway	Biological process	1.23573e-15	18
obsolete negative regulation of nitrogen compound metabolic process	Biological process	1.23573e-15	18
regulation of signal transduction	Biological process	1.23573e-15	18
negative regulation of macromolecule biosynthetic process	Biological process	1.47009e-15	18
response to wounding	Biological process	1.47009e-15	18
regulation of cell communication	Biological process	1.47009e-15	18
response to lipid	Biological process	1.47009e-15	18
cellular response to fatty acid	Biological process	1.47009e-15	18
negative regulation of nucleobase-containing compound metabolic process	Biological process	1.67187e-15	18
negative regulation of biological process	Biological process	1.67187e-15	18
cellular response to oxygen-containing compound	Biological process	1.67187e-15	18
cellular response to alkaline pH	Biological process	1.92039e-15	8
regulation of cellular response to alkaline pH	Biological process	1.92039e-15	8
signal transduction	Biological process	1.92039e-15	18
signaling	Biological process	3.19744e-15	18
obsolete regulation of nucleic acid-templated transcription	Biological process	3.46606e-15	18
regulation of RNA biosynthetic process	Biological process	3.46606e-15	18
response to hormone	Biological process	5.61824e-15	18
regulation of RNA metabolic process	Biological process	8.39732e-15	18
cellular response to chemical stimulus	Biological process	9.4739e-15	18
response to endogenous stimulus	Biological process	1.01947e-14	18
regulation of nucleobase-containing compound metabolic process	Biological process	2.0258e-14	18
cell communication	Biological process	2.30926e-14	18
response to oxygen-containing compound	Biological process	4.9303e-14	18
regulation of macromolecule biosynthetic process	Biological process	2.13163e-13	18
obsolete regulation of nitrogen compound metabolic process	Biological process	3.17933e-13	18
regulation of cellular biosynthetic process	Biological process	4.20313e-13	18
regulation of biosynthetic process	Biological process	4.91853e-13	18
RNA biosynthetic process	Biological process	4.91954e-13	18
regulation of primary metabolic process	Biological process	4.97648e-13	18
nucleic acid biosynthetic process	Biological process	7.49115e-13	18
regulation of macromolecule metabolic process	Biological process	1.51034e-12	18
nucleobase-containing compound biosynthetic process	Biological process	3.01197e-12	18
regulation of cellular metabolic process	Biological process	6.11452e-12	18
cellular response to acid chemical	Biological process	9.12756e-12	11
regulation of metabolic process	Biological process	9.22095e-12	18
RNA metabolic process	Biological process	1.85979e-11	18
cellular response to stimulus	Biological process	8.99062e-11	18
nucleic acid metabolic process	Biological process	1.5419e-10	18
response to stress	Biological process	1.92037e-10	18
response to acid chemical	Biological process	2.11234e-10	14
cellular response to abiotic stimulus	Biological process	2.81657e-10	8
cellular response to environmental stimulus	Biological process	2.81657e-10	8
macromolecule biosynthetic process	Biological process	5.71665e-10	18
nucleobase-containing compound metabolic process	Biological process	6.67618e-10	18
response to chemical	Biological process	7.44014e-10	18
obsolete cellular response to organic substance	Biological process	1.16618e-08	11
regulation of cellular process	Biological process	2.57496e-08	18
shoot system development	Biological process	2.57948e-08	11
pollen development	Biological process	3.87338e-08	8
cellular biosynthetic process	Biological process	8.5802e-08	18
obsolete response to organic substance	Biological process	9.8801e-08	14
regulation of biological process	Biological process	9.90739e-08	18
biosynthetic process	Biological process	1.97554e-07	18
gametophyte development	Biological process	3.06939e-07	8
defense response to bacterium	Biological process	5.20403e-07	8
biological regulation	Biological process	7.61257e-07	18
flower development	Biological process	7.68627e-07	8
reproductive shoot system development	Biological process	9.40356e-07	8
response to bacterium	Biological process	2.31505e-06	8
response to stimulus	Biological process	3.66066e-06	18
defense response to other organism	Biological process	9.77897e-06	9
macromolecule metabolic process	Biological process	1.01394e-05	18
response to external biotic stimulus	Biological process	8.18593e-05	9
response to other organism	Biological process	8.20811e-05	9
response to biotic stimulus	Biological process	8.30374e-05	9
system development	Biological process	9.13267e-05	11
biological process involved in interspecies interaction between organisms	Biological process	0.000100005	9
primary metabolic process	Biological process	0.000200224	18
reproductive system development	Biological process	0.000456807	8
reproductive structure development	Biological process	0.000456807	8
cellular metabolic process	Biological process	0.000729484	18
multicellular organism development	Biological process	0.000779833	11
response to external stimulus	Biological process	0.000800452	9
developmental process involved in reproduction	Biological process	0.00142756	8
obsolete reproduction	Biological process	0.00198405	8
obsolete multi-organism process	Biological process	0.00213677	8
multicellular organismal process	Biological process	0.0023857	11
post-embryonic development	Biological process	0.00275379	8
anatomical structure development	Biological process	0.00307707	11
reproductive process	Biological process	0.0037078	8
metabolic process	Biological process	0.00397083	18
developmental process	Biological process	0.00467806	11
response to abiotic stimulus	Biological process	0.0114806	8
nucleus	Cellular component	6.90073e-09	18
membrane-bounded organelle	Cellular component	0.00554613	18
organelle	Cellular component	0.00620014	18
intracellular organelle	Cellular component	0.00732701	18
intracellular membrane-bounded organelle	Cellular component	0.00770381	18
intracellular anatomical structure	Cellular component	0.0548032	18
obsolete intracellular part	Cellular component	0.0600462	18
transcription corepressor activity	Molecular function	4.88498e-16	18

## Sheet: TableS4
Table S4 Protein sequences of JAZ genes in Arabidopsis, Artemisia annua, rice, and maize.
Gene name	Accession No.	Protein sequences
AtJAZ1	AT1G19180.1	MSSSMECSEFVGSRRFTGKKPSFSQTCSRLSQYLKENGSFGDLSLGMACKPDVNGTLGNSRQPTTTMSLFPCEASNMDSMVQDVKPTNLFPRQPSFSSSSSSLPKEDVLKMTQTTRSVKPESQTAPLTIFYAGQVIVFNDFSAEKAKEVINLASKGTANSLAKNQTDIRSNIATIANQVPHPRKTTTQEPIQSSPTPLTELPIARRASLHRFLEKRKDRVTSKAPYQLCDPAKASSNPQTTGNMSWLGLAAEI*
AtJAZ2	AT1G74950.1	MSSFSAECWDFSGRKPSFSQTCTRLSRYLKEKGSFGDLSLGMTCKPDVNGGSRQPTMMNLFPCEASGMDSSAGQEDIKPKTMFPRQSSFSSSSSSGTKEDVQMIKETTKSVKPESQSAPLTIFYGGRVMVFDDFSAEKAKEVIDLANKGSAKSFTCFTAEVNNNHSAYSQKEIASSPNPVCSPAKTAAQEPIQPNPASLACELPIARRASLHRFLEKRKDRITSKAPYQIDGSAEASSKPTNPAWLSSR*
AtJAZ3	AT3G17860.1	MERDFLGLGSKNSPITVKEETSESSRDSAPNRGMNWSFSNKVSASSSQFLSFRPTQEDRHRKSGNYHLPHSGSFMPSSVADVYDSTRKAPYSSVQGVRMFPNSNQHEETNAVSMSMPGFQSHHYAPGGRSFMNNNNNSQPLVGVPIMAPPISILPPPGSIVGTTDIRSSSKPIGSPAQLTIFYAGSVCVYDDISPEKAKAIMLLAGNGSSMPQVFSPPQTHQQVVHHTRASVDSSAMPPSFMPTISYLSPEAGSSTNGLGATKATRGLTSTYHNNQANGSNINCPVPVSCSTNVMAPTVALPLARKASLARFLEKRKERVTSVSPYCLDKKSSTDCRRSMSECISSSLSSAT*
AtJAZ4	AT1G48500.1	MERDFLGLGSKLSPITVKEETNEDSAPSRGMMDWSFSSKVGSGPQFLSFGTSQQETRVNTVNDHLLSSAAMDQNQRTYFSSLQEDRVFPGSSQQDQTTITVSMSEPNYINSFINHQHLGGSPIMAPPVSVFPAPTTIRSSSKPLPPQLTIFYAGSVLVYQDIAPEKAQAIMLLAGNGPHAKPVSQPKPQKLVHHSLPTTDPPTMPPSFLPSISYIVSETRSSGSNGVTGLGPTKTKASLASTRNNQTAAFSMAPTVGLPQTRKASLARFLEKRKERVINVSPYYVDNKSSIDCRTLMSECVSCPPAHHLH*
AtJAZ5	AT1G17380.1	MSSSNENAKAQAPEKSDFTRRCSLLSRYLKEKGSFGNIDLGLYRKPDSSLALPGKFDPPGKQNAMHKAGHSKGEPSTSSGGKVKDVADLSESQPGSSQLTIFFGGKVLVYNEFPVDKAKEIMEVAKQAKPVTEINIQTPINDENNNNKSSMVLPDLNEPTDNNHLTKEQQQQQEQNQIVERIARRASLHRFFAKRKDRAVARAPYQVNQNAGHHRYPPKPEIVTGQPLEAGQSSQRPPDNAIGQTMAHIKSDGDKDDIMKIEEGQSSKDLDLRL*
AtJAZ6	AT1G72450.1	MSTGQAPEKSNFSQRCSLLSRYLKEKGSFGNINMGLARKSDLELAGKFDLKGQQNVIKKVETSETRPFKLIQKFSIGEASTSTEDKAIYIDLSEPAKVAPESGNSQLTIFFGGKVMVFNEFPEDKAKEIMEVAKEANHVAVDSKNSQSHMNLDKSNVVIPDLNEPTSSGNNEDQETGQQHQVVERIARRASLHRFFAKRKDRAVARAPYQVNQHGSHLPPKPEMVAPSIKSGQSSQHIATPPKPKAHNHMPMEVDKKEGQSSKNLELKL*
AtJAZ7	AT2G34600.1	MIIIIKNCDKPLLNFKEMEMQTKCDLELRLLTSSYDSDFHSSLDESSSSEISQPKQESQILTIFYNGHMCVSSDLTHLEANAILSLASRDVEEKSLSLRSSDGSDPPTIPNNSTRFHYQKASMKRSLHSFLQKRSLRIQATSPYHRYR*
AtJAZ8	AT1G30135.1	MKLQQNCDLELRLFPTSYDSDSSDTTSVVESTSSGNPQPNEESQRITIFYNGKMCFSSDVTHLQARSIISIASREMKTKSSSNGSDPPNKSTSFHHNQLPNPKASMKKSLQSFLQKRKIRIQATSPYHSRR*
AtJAZ9	AT1G70700.3	MERDFLGLSDKQYLSNNVKHEVNDDAVEERGLSTKAAREWGKSKVFATSSFMPSSDFQEAKAFPGAYQWGSVSAANVFRRCQFGGAFQNATPLLLGGSVPLPTHPSLVPRVASSGSSPQLTIFYGGTISVFNDISPDKAQAIMLCAGNGLKGETGDSKPVREAERMYGKQIHNTAATSSSSATHTDNFSRCRDTPVAATNAMSMIESFNAAPRNMIPSVPQARKASLARFLEKRKERFDFVFFFFIENFEVFQLNLKELMLLVQAYECNAIQEDAS*
AtJAZ10	AT5G13220.7	MSKATIELDFLGLEKKQTNNAPKPKFQKFLDRRRSFRDIQGAISKIDPEIIKSLLASTGNNSDSSAKSRSVPSTPREDQPQIPISPVHASLARYFCLSGKVFFFFLTFLALPEKTKKFEIQIFKTFIFLRSSTELVSGTVPMTIFYNGSVSVFQVSRNKAGEIMKVANEAASKKDESSMETDLSVILPTTLRPKLFGQNLEGDLPIARRKSLQRFLEKRKER*
AtJAZ11	AT3G43440.1	MAEVNGDFPVPSFADGTGSVSAGLDLLVERSIHEARSTEPDASTQLTIIFGGSCRVFNGVPAQKVQEIIRIAFAGKQTKNVTGINPALNRALSFSTVADLPIARRRSLQRFLEKRRDRSTKPDGSMILPSQLTIIFGGSFSVFDGIPAEKVQEILHIAAAAKATETINLTSINPALKRAISFSNASTVACVSTADVPIARRRSLQRFFEKRRHRFVHTKPYSATTSEADKNETSPIVT*
AtJAZ12	AT5G20900.1	MTKVKDEPRASVEGGCGVADGDGGAAEIGGTGSVEKSINEVRSTEIQTAEPTVPPNQLTIFFGGSVTVFDGLPSEKVQEILRIAAKAMETKNSTSISPVSSPALNRAPSFSSTSNVASPAAQPFPIQPISFCRSTADLPIARRHSLQRFLEKRRDRLVNKNPYPTSDFKKTDVPTGNVSIKEEFPTA*
AtJAZ13	AT3G22275.1	MKGCSLDLHLSPMASTLQSCHQDSTVNDRSSTIRSKEINAFYSGRLSEYDLVEIQMRAIIEMASKDREVTALELVPVRLESPLGCSVKRSVKRFLEKRKKRSKSFTLTPNYTSSTSSSSSSLHNF*
AaJAZ1	KJ651999.1	MSMARNFFNDKGKLPMENSSFATTCNRLSSFLKAKGSLRNVAIHANLDDIGKQEMSSQTTIDLLSNMESPVQAQKTDEKVIPLPEYVSFDLFCKQEDLARKTSDANESKTEQMTVIYDGQVLVFDGVSADKAREMMLAASGASSSNNHVENRVQKASTSNSPCEAFETREQVGLDLPIARRASLNKFLAKRKDRANERAPYQLHDPVIVDASLNYKFDLNV
AaJAZ2	KJ652000.1	MSSAKQFGTMKRSSVAQTCNQLSLFLKEKSCLKDLINAKFDDTVNSPRTKMTVDLLSNMEDQGQKKVQADKSMNVGDLTNEATSARLVAVSETKTSQMTIFYNGQVVVFDNISADRARDVMLAAGSHGPNVVHEVDQPSHAQFLRKGLDLPIARRASLHKFLAKRKERAVARAPYQLHDSSPKEHKFDLNL
AaJAZ3	KJ652001.1	MERDFMGLNSKEEAIETALLKSSAIQWSLSNGHEGLNYHHSTENKDSPRGPVQLTIFYKGMVNVYNDMSPEKAQAIMFLAGNGTMAQTQAQAHVTTPRTPADGLQMTPTSVGPSTGTSSATPTDTLKKMSSFRLMQSAVPQMRGASLARFLEKRRERVMASAPYSKGSMESSNKPESSNGPSKDDTK
AaJAZ4	KJ652002.1	MGSSEIVDSGRVNSGPVKSSFSQTCNLFSQYLKENNNFPDLSLGRRVLTPSSTPTMNLFPMAETPRATMQQQPTAKQPMTIFYNGQVVVFNDLSPEKVEEIMKVAESGQKKPVVKIEECSKNVIVPNSDLPIARKASLARFLEKRKDRITARSPYQVQESPKQEDSKTWLGLGAQSHVQ
AaJAZ5	KU744601.1	MSETVDSGDTKSNKFSQTCNLFTQFLNTTSFQHLTPPGGDRMNNIIFNKQDDTPASAQMTIFYGGQVIVVNDFPADKALEIMNMLSGTQTASSFVASDLPMARKASLARFLEKRKERITARAPYKQQEGTSTPSKQQDESNTWFGLEAESSGAQ
AaJAZ6	KU744602.1	MSAAQRYFPGTGDGKAPVEKSKFAQTCNRLSMFLKEKRNLREINAKIDPKGVKENATTIDLLSNIDHQGEKVSKEDKTVNTIPEYVILDSSCEIDDDATIVASSSKAVISKQAKTAQMTIFYGGKVVVLDDVPADRARDMMLVAQNGSSPNNKAEKQVELASTSKETITHAELRAKDSDLPIARRASLHKFLAKRKXDRANVRAPYYNPNQNQNLNMNDSPGASSSGTELSFDLNM
AaJAZ7	KU744603.1	MERDFMGLNSKDSVVVVKEEALEVSKESVFTKTSAAKWPLSGLGADGYEGSKNHQAAEIQKSIGVGRQGSSHYSMAAYPMQQSPYNMQLVNDAKQAVPISLNNPFFRAQFGGPPIKQQGLSVPSIGSFLAGTTEPWYSTKASCAPAQLTIFYGGMVNVYDDISPEKAQAIMFLAGNGASSSTPRVQPQTPVPRTPVGDVVYNAQPINVGSAMSSPISVSSHPVGQPLGGPTNRDDGAKTVGGSSTPITKLDTPRVINSLEQVMQSAVPQARKASLARFLEKRKERSMASSPYGVSKSSSDCIASPGPSNMNAVAAGEH
AaJAZ8	KU744604.1	MERDFMGLISKDTVKEEAKEIDGFEAFKNHQEGGIQGAHWLQLHHDTKQAVPVMMNNPFFRPCFAGAPIKLSGFPVTSHSVLPSTGSFFAHPTEPWYKSSKVSSAPAQLTIFYGGMVNVYDDISPEKAQAIMFMAGNGPFMAAGNSPQPRTQAPVPTPMIPISTQPYSAISSPISVSSHPFGQPSRGPHNQNERVMSSLGQAMQSAIPQARKASLARFLEKRKERVMASFPYSLSKNNTDYASSSNSDAIAVASK
AaJAZ9	KU744605.1	MLRSPSVEYDFFRLKDESSTPKKLSDRRDIQGVISKINPELLKTAIASASASASANSGFLTSKSSLSPKEFQTLPVYNQDCGNVNMAKSGPPLTIFYNGNVSVFDVSSDQAEQIMKIAQSGSTSGSKIACERPPVVVKAEIDQTPAPNKDLPLSRKKSLRRFLEKRKERQVAKSPYAYSQGDLSLH
OsJAZ1	XP_015635689.1	MDLLEKKNIKKGGEVEEEVARKGEERKEEEVVVEEKSHQQQQQQGEEELVGLSLAGGRPKVFPMSSPPPNPSQLTIFYGGSVCVYDSVPPEKAQAIMLIAAAAAAAASATKSNAAIAVKPPVMPAANATQAAVSPVLTRSLSLQSTSVATGQPQVAADPSSICKLQADLPIARRHSLQRFLEKRRDSRLVSKAPYPTKSSEGMEASGMEVTAEGKAQ
OsJAZ2	XP_015646242.1	MAEERRRDDGGDVEVELSLRLRTGDDSTSADPAPATVAAEARRNLTIFYNGRMCAVNVTELQARTIISMASQGNFGKQQQQQIQGRDDHHYHQGESSSGGGVSTAAARHCDVAGSSSSHSGSGSGSATPPRPALVSPRAGLQAAAAAAPTMNQPPAASGLSMKRSLQRFLEKRKTRAAAPLYARR
OsJAZ3	XP_015651049.1	MERDFLGAIWRKEEAAGKPEEHSVSRDADYRGGGGGASAAMQWQFPATKVGAASSAFMSFRSSAAAAREEDPKEAAVFDRFSLSGFRPPPRPSPGDAFDGAAAMKQRQFGFNGRQQYAAAAQHGHREQGVDSYGVAAPHHFPSPSPSPRHPVPFGHANPMLRVHSLPNVAGGSPYRNQSFSVGNSVAGSTVGVYGGPRDLQNPKVTQMTIFYDGLVNVFDNIPVEKAQELMLLASRASIPSPPSAARKSDSPISAAAKLTVPEALPARQIVVQKPEASVPLVSGVSNPITIVSQAVTLPKSFSSSNDSAGPKSGGLPLAVTPLSQASPSQPIPVATTNASAIMPRAVPQARKASLARFLEKRKERVSSVAPYPSSKSPLESSDTIGSPSTPSKSSCTDI…
OsJAZ4	XP_015612402.1	MERDFLGAIGKDEEQRRHAEERKESDYFGAGGGAAAAAMDWSFASRAALMSFRSSSSAAAAAAREETRELAFPHFSALDGAKMQQASHVLARQKSFGAESHGIPQYAAAAAVHGAHRGQPPHVLNGARVIPASSPFNPNNPMFRVQSSPNLPNAVGAGGGAFKQPPFAMGNAVAGSTVGVYGTRDMPKAKAAQLTIFYAGSVNVFNNVSPEKAQELMFLASRGSLPSAPTTVARMPEAHVFPPAKVTVPEVSPTKPMMLQKPQLVSSPVPAISKPISVVSQATSLPRSASSSNVDSNVTKSSGPLVVPPTSLPPPAQPETLATTTAAAIMPRAVPQARKASLARFLEKRKERVTTVAPYPLAKSPLESSDTMGSANDNKSSCTDIALSSNRDESLSLGQ…
OsJAZ5	XP_015612402.1	MSTRAPVELDFLGLRAAAADADDRHAKSGGSSASSSSSIRGMETSAIARIGPHLLRRVIAAAGPPPPPSTAPVPEEMPGAAAAAAPMTLFYNGSVAVFDVSHDKAEAIMRMATEATKAKGLARGNAIVGNFAKEPLTRTKSLQRFLSKRKERLTSLGPYQVGGPAAVGATTSTTTKSFLAKEEEHTAS
OsJAZ6	XP_015630632.1	MASAKSGERGSSSFAMACSLLSRYVRQNGAAAGELGLGIRGEADANKGKETMELFPQNSGFGSEAAAVKETPDAREQEKRQLTIFYGGKVLVFDDFPAEKAKDLMQMASKSSSTAQNCVLLPSSATATVADNTKVSAVPAPASALPVAQANAPKPVRPNAADLPQARKASLHRFLEKRKDRLQAKAPYQGSPSDASPVKKELQESQPWLG
OsJAZ7	XP_015647536.1	MAASARPVGVGGERATSFAMACSLLSRYVRQNGAAAAELGLGIRGEGEAPRAAPATMSLLPGEAERKKETMELFPQSAGFGQQDAITADSAADAREQEPEKRQLTIFYGGKVLVFNDFPADKAKGLMQLASKGSPVAPQNAAAPAPAAVTDNTKAPMAVPAPVSSLPTAQADAQKPARANASDMPIARKASLHRFLEKRKDRLNAKTPYQASPSDATPVKKEPESQPWLGLGPNAVVKPIERGQ
OsJAZ8	XP_015610644.1	MAGRATATATAAGKDRSSFAVTCSLLSQFLKEKKGGGGGLQGLGLGLRPAPAAPPAAGAGGAFRPPPTTMNLLSGLDAPAVEVEPNTAETAADELPLIKAPADQQSDESASEAAGEKAQQLTIFYGGKVVVFENFPSTKVKDLLQIVSTGDGVDKNTGTAATQSLPRPAHNSLPDLPIARRNSLHRFLEKRKGRMNANAPYQANCTAAPS
OsJAZ9	XP_015629221.1	MASTDPMTRRFAVACGVLSQYVKANSSQPSTAAPVAQGVSGLMAAAAAAAAAPVVQEPGCEVDGGGQQFTIFYAGKVVVIDRCTPAMAAELMRFASAAQGGGGAPEAPPALVDMPIARKASLKRFLAKRKATPASARSSYVVRAAAAEEEQPPAKKAKAAVERREDWLALGSLGHMHSR
OsJAZ10	XP_015633147.1	MAMEGKSRRFAVACGVLSQYVRAEQKMAAAAGAAPARAVTTLSLMPGAEVVVEEEERREVGEEEAGPATAPAAPLTIFYGGRMVVFEDFPADKAAEVMRMASSGMAAAPAQREGAALADMPIMRKASLQRFFAKRKDRLAATTPYARPSPAETKASEPEEKKTPTSWLDLAASASAAARRDSLTIAL
OsJAZ11	XP_015633146.1	MAGSSEQQLVANAAATTVAGNGSRFAVTCGLLRQYMKEHSGSNGGGGFLPAVTAMSLMTGGADAEEEAPEVRKTMELFPQQAGTLKDTQERKEITEKAQLTIFYGGSVVVFDDFPAEKAGELMKLAGSRDSTAAAAVSDAGAAAGQPCLPDMPIARKVSLQRFLEKRKNRIVVAEPLPESEKKEAESSKRAKKDDGGASWLQVNPTLSL
OsJAZ12	XP_015613048.1	MAAAGSSSRFAVTCGLLSQYMRERQQPQPPVTVLEAVAEEEEEEDARTMQLFPPRAAAADGVATPSAGTAPLTIFYDGRMVVVDDVPVEKAAELMRLAGSACSPPQPAHAAALPEMPIARKASLQRFLQKRKHRITTTSEPYYKKAAVASPAPEKSFAVAPVKDEPATWLGL
OsJAZ13	XP_015613462.1	MAAEAAATSRFAAACGALSQYVRAADNVHRARTAAAAAAVRPLPLMPGADVAGDEREEEGGGAAASSAAAQMTIFYGGRVLVLDECPADRAAALLRLAASSRGVPRDDLASTAAAAGESADLPVARKASLQRFMEKRKGRLAARGQPYRRHDAAAAARGDHLALAL
OsJAZ14	XP_025876558.1	MAVSDHHCGGGGRSWRFAVACGVLSRCVKAEAAAAANGRHRHHPTMLLMPGADVEPDVREEAAAAAQLKIMYGGRMLVFDDFFPAGGAVVELVRAAARAGQDVRRAGAARRRVGDSRGLDAGLPVVRKVSLQRFVEKRRRMRFGATAPNLLAIRRQCCRQGRRDQAALTTPRSTEFELPSFSFV
OsJAZ15	XP_015630229.1	MDAVGAAGGGAMLPAAARRGQPPQPPCMTTAPEQQAAAGGAVIWPAAAAAEAKEKMVVDARTMQLFPTRSADGVVVSPAPAPAAAQERRRPEVHVTPSVPATAPTAPLTIVYGGQVLVFEHYTAEAAEKLVQRTQHLLAAAAGGGGGNKNNNVTVVTPPPDEPPMLLPPPQMPAASGVSAGGVMPIARKASLQRFLQKRKQKYIS
ZmJAZ1	NP_001151145.1	MAAMPTDSITRRFAVACGVLSQHVRNGGAPFLTKHAQAGAGAGAGPAAAQEMIAGSPQQLTILYGGRVVVLLDACPPEKAAELIRLAAAAAQQGPQPPPEQALVDMPIARKASLRRFLAKRKDRSSFYEDDETPEPKKGKMAAASEEHSSSWLALGSLCSMHGR
ZmJAZ2	NP_001149525.1	MAMAAAAEGKSRRFALACGVLSQYVKAEQQMAAAGAPAPRAPATTLSLMPGADVGAEQEQAAARGQETAGSASTAAPLTIFYGGRVVVFDDFPAEKAAEVMRLAAGAERPAAPAPAPAPRDDLPIARKASLQRFLAKRKDRLVERAPYARPSPSEEAEKAKPASSWLGLGGTDAERLNIAL
ZmJAZ3	NP_001143811.1	MAPAESGEKATSFAMACSLLSRYVRQNGAAAADLGLAIRAESDAKRTSTDMEKGETGKETMDLFPQIAGFGSEAATKEAPDAREPEKRQLTIFYGGKVLVFDDFPAEKAKDLMQMASKGSPVAQNPGLLPPSTAATVTDSTKIAAVPAAPIAVANAQKSAADIPQAPKASLRRFLEKRKDRLTAKAPYPGSPSDVTPVKKEMSDGQPWLG
ZmJAZ4	XP_008664988.1	MAASGNNRFSLTCARLRKFMMEQNRKVRMDDLVGSSSFQRPLQLTPVPVATGPAAAAAWETGTSRTTLPLFPVRTAGTAEITRPEEGKATLTIFYQGQVSTFHHFPADRAKVLMQMASSVTGNTPEKGVAVATAVPKKAQTSDDQPSPAGAGMPPIARKLTLQNFLRKRKNRIAGTDDADRNEDASPWKKRDSAAGAGGTPAGDVPDDASWLALRL
ZmJAZ5	NP_001151261.1	MAATAVTTPVGTGGAAAARSRFAAACGALSQYVKAAESERMHARPPAPLRPLPLMPGADVDASPADLDLPQAAPAPAPAQLTIVYGGRVLVLADVPADKAAGLLRLAAGAAAERAETEAIGAKRRDHVSGSASAGADLPVARKASLQRFMEKRKARVAAVRTEPYRRPDVSDSCPDNLKLAL
ZmJAZ6	NP_001151346.1	MAAAGSVQGHGARFAAACGVLSRYVKAAAVATTTTVELRPAGTVGVLPLMPGADLSTQEEREAGAGPGPSPSPSAQLTISYGGRVVVLDDVPADKAAEVVRLAAAQGAPRALRAPPTKADDLPMARKVSLQQFMERRKGRVATRGSPYRRPASLPDHLTLTL
ZmJAZ7	XP_020402586.1	MPGADVGADEQQEPAAARAEEMPEPAPAPAAPPPLTIFYGGTVVVFEDFPAEKTAEVMRLAAGDDLPIARKASLPWFLAKRKDRLVERAPYARPSSPAKEPEKKTFTFCLRIHMTGMAYDPLRTHLERRAAEQLDIFKEMVSLRVFERIFSELLYCEHWTTHYVFLQDYKFILFF
ZmJAZ8	NP_001170674.1	MDLLERNIKTETEETRKEQERKEEEAEAEAEAGERKTQEPPQQGQGLSLSLANGSGRSGMLPMSNVSANPSQLTIFYGGSVCVYDSVPPEKAQAIMLIAAAAAAAAATKSSAAPTVKPPMVPAATVAPAAVVSPVLTRSPSLQSTSVATGQPQVVAEPSSICKLQADLPIARRHSLQRFLEKRRDRVVSKAPYSTAKSSDGMESPRIEVT
ZmJAZ9	NP_001142202.1	MPSTAPVELDFLGLRPAAAAAAEDDHHHGSSTTSAAAAASSSVRGMKTSAIASIGAHKLRRVIAGDEATKQHQQQQAPMTVFYGGAVATFDGVSQDTAEAIMKMAMEVTASSGGRIVRRDAFRGNLTKDMPLTRTKSLQQFLQKRKERLSGPGPYLPASGGRSSRVGAATMTFHVKEEAA
ZmJAZ10	XP_020404895.1	MSGPAPVTAPPLTIFYDGRVVVFEDFLAEKAVEVMRLAAGDDLPIARKATLQRFLAKRKDRLVKRVALHPPIVPHGGAGEEDGQAGLGLGHMLDKMTVDGIEILVVKQACKFAKDHDVSNGHIVSRRSQEEARA
ZmJAZ11	NP_001130163.1	MAGSAPATAMDKTSFATTCSLLSQYVKEKKGGLLQGLGALAMAPAAGEGAFRPPTTMNLLSALDDAPAEEERSEKATAGEPKHQDKCTGGNPREEAAGEEEEEAQQLTIFYGGRVVVFDMFPSAKVEDLLQIMSPGGDGVDRAGGATVPTRSLHRPSHDSLSDLPIARRNSLHRFLEKRKDRITAKAPYQQVNSSVVGVEASKQAAGAGVEKPWLGLGQEATTAKLEM
ZmJAZ12	ACF88234.1	MAAAAPSGGTGKNTAATATTPSRFAAACGALSQYVKAAEAERTRARPPVRRPLPLMPGADVDQDEPETAAQLIIVYGGRALVLDDVAADKAADLLRLAAAAAARGGTEQPLCSLADLPVARKASLQRFMEKRKDRVAARAEPYRRRRPVGDRRNDLALEL
ZmJAZ13	NP_001151873.1	MAAAAPSGGTGKNTAATATTPSRFAAACGALSQYVKAAEAERTRARPPVRRPLPLMPGADVDQDEPETAAQLIIVYGGRALVLDDVAADKAADLLRLAAAAAARGGTEQPLCSLADLPVARKASLQRFMEKRKDRVAARAEPYRRRRPVGDRRNDLALEL
ZmJAZ14	XP_008644871.1	MAASGTGNNRFAHTCARVRQFMMEQNRQVRMDDLIGSSSSPRPLQLTPVPVATGPPPAAAWETDAGARTLPLFPVRNSSSTEIIRPEQEAKATLTIFYQGQVATFHNFPADRAKDLIQMAGSVTGEAPGKGVTTTTAVPEKGTSGGEPSAAGVAGTPPIARKLTLQRFLRKRKDRIAGADGRGHNEDAPPRKKTDSAGAGANDPAEYVPDEASWLRL
ZmJAZ15	NP_001152572.1	MAAAAPSGGTGKNTAATATTPSRFAAACGALSQYVKAAEAERTRARPPVRRPLPLMPGADVDQDEPETAAQLIIVYGGRALVLDDVAADKAADLLRLAAAAAARGGTEQPLCSLADLPVARKASLQRFMEKRKDRVAARAEPYRRRRPVGDRRNDLALEL
ZmJAZ16	AND66106.1	MPGADVGADEQQEPAAARAEEMPEPAPAPAAAPPLTIFYGGTVVVFEDFPAEKTAEVMRPAAGDDLPIARKASLPWFLTKRKDRLVERAPYARPSSPAKEPEKKTCSVEM
ZmJAZ17	NP_001141029.1	MAKSGASFPESSWMERDFLAAIGKEQQHPHKEEAGAEESAYFGGAGAAAAAPAMDWSFASKPGAAPALMSFRSASFPQFSSFDGAKNPAPRILTHQRSFGPDSTHYAAAHRTQHALNGARVTPVSSPFNQNSPMFRVQSSPSLPNGTAFKQPPFAINNNAAASSTVGFYGTRDVVRPKTAQLTIFYAGSVNVFDNVSAEKAQELMLLASRGSLPSSAPVARKPEAPILAPAKVTAPEVLHATQMLFQKPQHVSPPSSAISKPIPGILQAASLPRSASSSNLDSPFPKSSVPFPVSPVSQAPRAQPATIAATTAAAIMPRAVPQARKASLARFLEKRKERVTTAAPYPSAKSPMESSDTFGSGSANDKSSCTDIALSSNHEESLCLGQPRNISFIQESPS…
ZmJAZ18	NP_001182812.1	MAGHAPARDKTTTGFAATCSLLSQFLKEKKGGLQGLGGLAMAPAPAAGAGAFRPPTTMNLLSALDAAKATVGEPEGHGQRTGGNPREAAGEEAQQLTIFYGGKVVVFDRFPSAKVKDLLQIVSPPGADAVVDGAGAGAAVPTQNLPRPSHDSLSADLPIARRNSLHRFLEKRKDRITAKAPYQVNSSVGAEASKAEKPWLGLGQEQEGSDGRQAGEEM
ZmJAZ19	XP_023156202.1	MPGADVGADEQQEPAAARAEEMPEPAPAPAAAPPLTIFYGGTVVVFEDFPAEKTAEVMRPAAGDDLPIARKASLPWFLTKRKDRLVERAPYARPSSPAKEPEKKTNEHPNLCSPRFPRVWKSSGMAYDPLRTHLERRAAEQLDIFKEMVSLRVFERIFSELLYCEHWTTHYVFLQDYKFILFFRCSKLSMIRKYLLFLCTKSKLQFEMMMCLCEVNADNNTIGCLRRPRSKWSSTSSTEILGASTAPVNIDKWIKQQAIWIKSRGQS
ZmJAZ20	NP_001308779.1	MAASARPGERATSFAVACSLLSRFVRQNGVAAADLGLRIKGEVEQQRTPATTNSLPGAEGEEVERRKETMELFPQSVGFSIKDAAAPREEQGDKEKPKQLTIFYGGKVLVFDDFPADKAKDLMQLASKGSPVVQNVALPQPAAAAVTTDKAVLDPVISLAAAKKPARTNASDMPIMRKASLHRFLEKRKDRLNAKTPYQTAPSDAAPVKKEPESQPWLGLGPNAVDSSLNLS
ZmJAZ21	NP_001150800.1	MAMAAADGKSRRFALACGVLSQYVKAEQQQQQQMAAPRAPATTTLSLMPGADVGADEQQEAAAAGAEEMPGPAPAAAPPLTIFYGGRVVVFEDFPAEKAAEVMRLAAGDDLPIARKASLQRFLAKRKDRLVERAPYARPSSPAEAVKPASGSASASWLGLRSTEADRLTIAL
ZmJAZ22	NP_001150908.1	MAGMPTESVTRRFAAACGVLSQYVRTTGAPAMTPPPPFLKPAAAQETTVAPRTQQLTIFYGGRVVVLDACPADKADELIRLAASAAAAQGPLQQPPEEQALVDMPIARKASLRRFLAKRKDRWSSASSTAYDDRRQDDDDDEAEEEEEPPAPKKGKMAAAAREDPSSSSWLALGSMCSMHGR
ZmJAZ23	NP_001313312.1	MDRLEERNIKKGEREMEEARKEEERKEEAGDRNTQEPQQGQGLSLSLANGSDSGRSGMLPMSNPSANPTQLTIFYGGSVCVYDSVPPEKAQAIMLIAAAAAAAAATKGSAATAFNPPMSTSVAAGQAQVVADPSSISKLQADLPIARRHSLQRFLEKRRDRVVSKAPYSPAKSFDGMESAGMEMTADGKQGARPSILKGWGAAKSEV

## Sheet: TableS5
Table S5 List of primers used in this study
Prime name	Sequence （5′ to 3′）	Usage
RT-AarJAZ18-F	TGCAATCAGCCGTACCTCAG	qRT-PCR
RT-AarJAZ18-R	TTGCCACAGCGATAGCATCA
actin-F	GTCACACTGGTGTCATGGTTGGAAT	qRT-PCR
actin-R	CGTGCTCAATCGGGTACTTCAAAGT
